# Supplementary material for: Reconstructing an ancestral genotype of two hexachlorocyclohexane-degrading Sphingobium species using metagenomic sequence data
Source: ISME J. 2013 Sep 12;8(2):398–408. doi: 10.1038/ismej.2013.153 (PMC3906814; doi:10.1038/ismej.2013.153)
Supplement: Supplementary Information [file ismej2013153x9.xls]

## Sheet: plasmid matrix
	1km-454	5km-454	Dumpsite-454	illumina
|gi||10803547||ref||NC_001869.1|||	1	2	25	2
|gi||108524577||ref||NC_008055.1|||	13	2	137	918
|gi||108793532||ref||NC_008120.1|||	41	15	3	12
|gi||108793642||ref||NC_008122.1|||	110	53	3	5
|gi||108793732||ref||NC_008118.1|||	41	15	3	12
|gi||108802373||ref||NC_008147.1|||	12	25	35	27
|gi||10954409||ref||NC_002579.1|||	7	0	59	340
|gi||10954617||ref||NC_002109.1|||	3	0	12	11
|gi||10954629||ref||NC_001399.1|||	1	0	0	0
|gi||10954646||ref||NC_002575.1|||	124	158	266	248
|gi||10954820||ref||NC_002147.1|||	11	8	79	29
|gi||10955016||ref||NC_002377.1|||	12	14	83	32
|gi||10955174||ref||NC_001275.1|||	15	1	103	538
|gi||10955179||ref||NC_002098.1|||	4	0	0	2
|gi||10955266||ref||NC_002128.1|||	785	285	12	6
|gi||10955350||ref||NC_002142.1|||	649	260	11	11
|gi||10955434||ref||NC_002487.1|||	6	10	0	8
|gi||10955438||ref||NC_002525.1|||	51	30	8	13
|gi||10955533||ref||NC_002056.1|||	9	2	15	12
|gi||10956072||ref||NC_002095.1|||	4	13	4	3
|gi||10956581||ref||NC_001791.1|||	1	0	0	0
|gi||10956591||ref||NC_001415.1|||	1	2	7	8
|gi||10956689||ref||NC_002112.1|||	2	2	0	6
|gi||10956828||ref||NC_002033.1|||	64	28	342	358
|gi||10957030||ref||NC_000923.1|||	6	6	8	6
|gi||10957190||ref||NC_002305.1|||	573	234	6	0
|gi||10957398||ref||NC_000958.1|||	43	38	23	33
|gi||110346917||ref||NC_008242.1|||	119	136	414	148
|gi||110347235||ref||NC_008243.1|||	99	114	148	90
|gi||110347349||ref||NC_008244.1|||	2	1	17	5
|gi||110666895||ref||NC_008246.1|||	20	5	271	902
|gi||110666910||ref||NC_008247.1|||	7	1	126	311
|gi||111024785||ref||NC_008269.1|||	420	580	649	640
|gi||111026068||ref||NC_008270.1|||	50	70	97	75
|gi||111026827||ref||NC_008271.1|||	199	252	313	310
|gi||111038052||ref||NC_008272.1|||	11	5	57	124
|gi||111116390||ref||NC_008275.1|||	49	20	173	333
|gi||113473678||ref||NC_008308.1|||	291	130	1000	1000
|gi||113706807||ref||NC_008010.2|||	1000	1000	1000	1000
|gi||113911681||ref||NC_001735.4|||	2	1	50	192
|gi||113911685||ref||NC_006153.2|||	110	53	7	3
|gi||114326555||ref||NC_008341.1|||	8	4	53	93
|gi||11466450||ref||NC_001889.1|||	18	15	0	1000
|gi||11466622||ref||NC_001923.1|||	3	0	0	3
|gi||114881096||ref||NC_008357.1|||	38	17	113	231
|gi||114883608||ref||NC_008330.1|||	378	2	1000	1000
|gi||11496607||ref||NC_001850.1|||	3	0	0	0
|gi||11496831||ref||NC_001856.1|||	2	1	0	0
|gi||115345482||ref||NC_008385.1|||	2	3	61	198
|gi||115345636||ref||NC_008387.1|||	10	19	30	14
|gi||115345694||ref||NC_008388.1|||	4	0	19	0
|gi||115534309||ref||NC_008441.1|||	1	2	0	2
|gi||116006736||ref||NC_008459.1|||	2	3	34	99
|gi||116006783||ref||NC_008460.1|||	1000	535	28	22
|gi||116248676||ref||NC_008378.1|||	838	1000	1000	1000
|gi||116249460||ref||NC_008379.1|||	321	471	647	493
|gi||116254467||ref||NC_008381.1|||	258	335	550	384
|gi||116254910||ref||NC_008382.1|||	36	21	226	216
|gi||116255067||ref||NC_008383.1|||	72	105	204	120
|gi||116255200||ref||NC_008384.1|||	628	927	1000	934
|gi||116256179||ref||NC_008489.1|||	4	1	0	0
|gi||116256190||ref||NC_008490.1|||	40	18	27	122
|gi||116326547||ref||NC_008505.1|||	1000	1000	1000	547
|gi||116536719||ref||NC_007682.3|||	211	69	16	52
|gi||116662073||ref||NC_008537.1|||	20	17	46	13
|gi||116662232||ref||NC_008538.1|||	33	25	35	19
|gi||116662341||ref||NC_008539.1|||	8	4	33	13
|gi||116687164||ref||NC_008545.1|||	16	16	31	16
|gi||117676079||ref||NC_008573.1|||	158	53	77	171
|gi||118577231||ref||NC_008607.1|||	4	12	13	5
|gi||118577427||ref||NC_008608.1|||	7	1	18	56
|gi||118601898||ref||NC_008613.1|||	22	15	53	147
|gi||118614628||ref||NC_008612.1|||	25	15	59	151
|gi||119387240||ref||NC_008688.1|||	800	960	1000	1000
|gi||119714007||ref||NC_008697.1|||	147	206	396	678
|gi||119854889||ref||NC_008703.1|||	103	133	132	123
|gi||119855174||ref||NC_008704.1|||	16	32	50	36
|gi||119952258||ref||NC_008712.1|||	141	173	455	1000
|gi||119952551||ref||NC_008713.1|||	115	102	183	85
|gi||120536823||ref||NC_008738.1|||	20	0	199	720
|gi||120537037||ref||NC_008739.1|||	123	20	654	1000
|gi||120586808||ref||NC_008741.1|||	31	28	84	29
|gi||12084932||ref||NC_002638.1|||	262	87	3	1
|gi||121582466||ref||NC_008765.1|||	2	4	44	142
|gi||121582553||ref||NC_008766.1|||	9	3	117	277
|gi||121582711||ref||NC_008757.1|||	89	16	685	552
|gi||121583017||ref||NC_008758.1|||	160	247	249	202
|gi||121583183||ref||NC_008759.1|||	50	54	64	67
|gi||121583343||ref||NC_008760.1|||	76	93	132	115
|gi||121583484||ref||NC_008761.1|||	4	6	11	8
|gi||121583590||ref||NC_008771.1|||	2	0	9	24
|gi||121633825||ref||NC_008768.1|||	1	0	0	1
|gi||122815790||ref||NC_008791.1|||	37	7	4	3
|gi||124111993||ref||NC_008821.1|||	1	0	0	1
|gi||124262546||ref||NC_008826.1|||	207	327	360	402
|gi||125654605||ref||NC_009007.1|||	111	157	199	91
|gi||125654693||ref||NC_009008.1|||	6	5	27	20
|gi||126090118||ref||NC_009035.1|||	60	34	27	23
|gi||126090236||ref||NC_009036.1|||	16	6	0	0
|gi||126090319||ref||NC_009037.1|||	286	168	247	101
|gi||126464805||ref||NC_009040.1|||	100	161	202	104
|gi||13195732||ref||NC_002682.1|||	100	92	706	279
|gi||133755324||ref||NC_009131.1|||	408	82	1000	1000
|gi||133756175||ref||NC_009132.1|||	408	82	1000	1000
|gi||133756440||ref||NC_009133.1|||	1000	457	79	279
|gi||133757280||ref||NC_009128.1|||	191	10	1000	1000
|gi||133757362||ref||NC_009129.1|||	2	2	3	5
|gi||134044452||ref||NC_009139.1|||	16	1	155	522
|gi||134044743||ref||NC_009141.1|||	34	15	138	452
|gi||134047083||ref||NC_009140.1|||	290	309	449	830
|gi||134287530||ref||NC_009227.1|||	177	174	334	269
|gi||134287794||ref||NC_009228.1|||	24	2	35	234
|gi||134287902||ref||NC_009229.1|||	6	7	14	11
|gi||134288152||ref||NC_009230.1|||	56	54	144	60
|gi||13448939||ref||NC_002698.1|||	1000	434	49	201
|gi||13488050||ref||NC_002679.1|||	270	252	597	614
|gi||14010707||ref||NC_002759.1|||	11	12	63	19
|gi||14010740||ref||NC_002760.1|||	4	0	6	1
|gi||14141971||ref||NC_002773.1|||	6	10	0	8
|gi||145225871||ref||NC_009339.1|||	110	161	151	160
|gi||145294016||ref||NC_009344.1|||	212	80	1	0
|gi||145297095||ref||NC_009343.1|||	7	3	9	1
|gi||145301211||ref||NC_009349.1|||	13	4	104	250
|gi||145301385||ref||NC_009350.1|||	228	82	38	7
|gi||145306741||ref||NC_009353.1|||	5	0	60	15
|gi||145597103||ref||NC_009377.1|||	110	53	4	7
|gi||145597192||ref||NC_009378.1|||	178	85	5	12
|gi||146275443||ref||NC_009426.1|||	64	28	343	359
|gi||146275626||ref||NC_009427.1|||	348	525	906	1000
|gi||146279170||ref||NC_009429.1|||	1000	1000	1000	1000
|gi||146279973||ref||NC_009430.1|||	1000	1000	1000	1000
|gi||146280242||ref||NC_009431.1|||	19	14	69	36
|gi||146280352||ref||NC_009432.1|||	2	1	19	3
|gi||146280384||ref||NC_009433.1|||	4	14	31	15
|gi||146284526||ref||NC_009425.1|||	116	35	9	0
|gi||146343893||ref||NC_009444.1|||	3	0	18	9
|gi||146351220||ref||NC_009453.1|||	4	1	11	18
|gi||148240870||ref||NC_009475.1|||	107	143	226	129
|gi||148243635||ref||NC_009467.1|||	51	44	331	197
|gi||148243807||ref||NC_009468.1|||	57	65	359	184
|gi||148243977||ref||NC_009469.1|||	55	45	173	108
|gi||148244055||ref||NC_009470.1|||	10	7	58	9
|gi||148244088||ref||NC_009471.1|||	21	18	128	55
|gi||148271110||ref||NC_009479.1|||	4	2	0	0
|gi||148274163||ref||NC_009476.1|||	1	2	46	162
|gi||148550551||ref||NC_009507.1|||	547	238	1000	1000
|gi||148550845||ref||NC_009508.1|||	204	111	1000	1000
|gi||149192647||ref||NC_009595.1|||	110	53	4	5
|gi||149192721||ref||NC_009596.1|||	41	15	3	12
|gi||149930749||ref||NC_009602.1|||	1000	676	8	28
|gi||15004705||ref||NC_001988.2|||	1	0	1	3
|gi||150375726||ref||NC_009620.1|||	1000	1000	1000	1000
|gi||150377168||ref||NC_009621.1|||	649	879	1000	807
|gi||150378263||ref||NC_009622.1|||	83	155	248	224
|gi||152973416||ref||NC_009649.1|||	1000	502	139	198
|gi||152973607||ref||NC_009650.1|||	383	136	81	96
|gi||152973731||ref||NC_009651.1|||	136	46	324	1000
|gi||153011772||ref||NC_009669.1|||	191	210	311	316
|gi||153011934||ref||NC_009670.1|||	19	27	91	32
|gi||153012026||ref||NC_009671.1|||	7	11	70	66
|gi||153012113||ref||NC_009672.1|||	5	5	5	6
|gi||154243668||ref||NC_009717.1|||	250	295	840	1000
|gi||154263796||ref||NC_009716.1|||	65	22	48	35
|gi||156144893||ref||NC_009739.1|||	8	0	59	143
|gi||156530458||ref||NC_009753.1|||	66	69	267	1000
|gi||156936507||ref||NC_009779.1|||	6	2	18	129
|gi||156936546||ref||NC_009780.1|||	69	68	50	29
|gi||156936674||ref||NC_009777.1|||	2	0	11	1
|gi||157149330||ref||NC_009786.1|||	1000	391	18	8
|gi||157149399||ref||NC_009787.1|||	159	47	2	0
|gi||157149429||ref||NC_009788.1|||	565	192	4	7
|gi||157149504||ref||NC_009790.1|||	814	298	5	8
|gi||157283828||ref||NC_009806.1|||	49	50	47	45
|gi||157326586||ref||NC_009807.1|||	1	0	0	4
|gi||157412014||ref||NC_009838.1|||	804	416	1000	1000
|gi||157418083||ref||NC_009837.1|||	1000	699	6	2
|gi||158339871||ref||NC_009927.1|||	2	3	1	0
|gi||158340643||ref||NC_009929.1|||	3	2	2	2
|gi||158341140||ref||NC_009931.1|||	15	9	22	3
|gi||158421418||ref||NC_009939.1|||	4	4	12	19
|gi||159046135||ref||NC_009955.1|||	87	89	241	75
|gi||159046331||ref||NC_009956.1|||	94	162	249	163
|gi||159046469||ref||NC_009957.1|||	69	59	157	71
|gi||159046605||ref||NC_009958.1|||	48	67	155	81
|gi||159046676||ref||NC_009959.1|||	16	18	22	34
|gi||159161952||ref||NC_003065.3|||	23	40	74	37
|gi||159186452||ref||NC_003064.2|||	96	134	215	111
|gi||15919954||ref||NC_003122.1|||	1	1	41	110
|gi||15983520||ref||NC_003124.1|||	9	2	17	12
|gi||15983531||ref||NC_003123.1|||	9	2	17	12
|gi||159901510||ref||NC_009973.1|||	3	3	2	0
|gi||160431608||ref||NC_009980.1|||	140	38	94	286
|gi||160431661||ref||NC_009982.1|||	2	1	27	78
|gi||160431713||ref||NC_009981.1|||	396	80	1000	1000
|gi||16082691||ref||NC_003131.1|||	110	53	4	5
|gi||16082781||ref||NC_003134.1|||	41	15	3	12
|gi||16119979||ref||NC_002608.1|||	52	58	140	33
|gi||161506495||ref||NC_010070.1|||	72	85	217	109
|gi||161867876||ref||NC_010119.1|||	589	210	74	223
|gi||161986651||ref||NC_010123.1|||	17	3	91	24
|gi||162417732||ref||NC_010157.1|||	110	53	3	3
|gi||162417821||ref||NC_010158.1|||	46	16	3	24
|gi||16262453||ref||NC_003037.1|||	1000	1000	1000	1000
|gi||16263748||ref||NC_003078.1|||	1000	1000	1000	1000
|gi||163937694||ref||NC_010189.1|||	1000	171	1000	104
|gi||163943169||ref||NC_010180.1|||	2	5	9	34
|gi||163943459||ref||NC_010181.1|||	5	6	0	9
|gi||165975395||ref||NC_010257.1|||	43	14	3	7
|gi||165975434||ref||NC_010261.1|||	9	9	0	0
|gi||165975445||ref||NC_010259.1|||	9	9	0	0
|gi||167006266||ref||NC_010311.1|||	3	7	7	19
|gi||167621562||ref||NC_010333.1|||	66	39	378	260
|gi||167621728||ref||NC_010335.1|||	50	57	159	65
|gi||169237160||ref||NC_010366.1|||	1	2	26	2
|gi||169237353||ref||NC_010368.1|||	54	62	129	31
|gi||169237602||ref||NC_010369.1|||	3	2	56	4
|gi||169302998||ref||NC_010378.1|||	247	98	51	29
|gi||169544164||ref||NC_010377.1|||	95	52	0	1
|gi||169546410||ref||NC_010409.1|||	1000	666	7	2
|gi||169647022||ref||NC_010422.1|||	150	56	2	3
|gi||169786889||ref||NC_010404.1|||	12	2	4	8
|gi||169825329||ref||NC_010373.1|||	31	62	87	95
|gi||169825392||ref||NC_010374.1|||	2	0	0	2
|gi||170076470||ref||NC_010474.1|||	1	4	0	0
|gi||170079464||ref||NC_010477.1|||	1	0	0	0
|gi||170650760||ref||NC_010488.1|||	1000	614	44	252
|gi||170745005||ref||NC_010509.1|||	1	1	1	0
|gi||170745058||ref||NC_010510.1|||	1000	1000	1000	1000
|gi||170745566||ref||NC_010514.1|||	30	30	65	42
|gi||170745610||ref||NC_010502.1|||	5	10	17	13
|gi||170752137||ref||NC_010517.1|||	30	47	101	59
|gi||170752179||ref||NC_010518.1|||	12	24	40	24
|gi||170780376||ref||NC_010481.1|||	4	0	29	65
|gi||170783417||ref||NC_010499.1|||	76	26	9	65
|gi||170783423||ref||NC_010500.1|||	225	85	19	56
|gi||170783447||ref||NC_010494.1|||	51	50	54	44
|gi||170783545||ref||NC_010492.1|||	1	6	1	3
|gi||17158077||ref||NC_003227.1|||	193	12	1000	1000
|gi||17158637||ref||NC_003240.1|||	3	7	9	33
|gi||172064525||ref||NC_010553.1|||	82	85	106	38
|gi||17227374||ref||NC_003267.1|||	4	4	3	16
|gi||17227465||ref||NC_003270.1|||	1	1	0	19
|gi||17232874||ref||NC_003273.1|||	4	4	3	20
|gi||17233017||ref||NC_003276.1|||	11	6	6	48
|gi||17233403||ref||NC_003277.1|||	685	294	3	1
|gi||17530571||ref||NC_003292.1|||	170	26	737	1000
|gi||17548221||ref||NC_003296.1|||	1000	1000	1000	1000
|gi||18150858||ref||NC_003350.1|||	70	8	478	1000
|gi||182676785||ref||NC_010578.1|||	4	7	9	2
|gi||182676825||ref||NC_010580.1|||	22	27	72	22
|gi||184159988||ref||NC_010605.1|||	1	1	0	1
|gi||18466424||ref||NC_003384.1|||	457	114	1000	1000
|gi||18466665||ref||NC_003385.1|||	5	2	1	2
|gi||186470346||ref||NC_010625.1|||	840	1000	1000	1000
|gi||186474323||ref||NC_010627.1|||	148	150	200	116
|gi||186686664||ref||NC_010630.1|||	2	5	5	13
|gi||186686738||ref||NC_010631.1|||	5	12	7	26
|gi||186686999||ref||NC_010633.1|||	3	1	0	12
|gi||186687048||ref||NC_010632.1|||	5	4	2	25
|gi||186897495||ref||NC_010635.1|||	110	53	7	5
|gi||187729584||ref||NC_010643.1|||	24	4	42	113
|gi||187729705||ref||NC_010600.1|||	12	8	35	135
|gi||187729868||ref||NC_010614.1|||	1	0	0	0
|gi||187734273||ref||NC_010660.1|||	1000	431	11	5
|gi||187736741||ref||NC_010558.1|||	1000	785	65	182
|gi||187930822||ref||NC_010683.1|||	3	7	5	5
|gi||188535863||ref||NC_010693.1|||	233	95	9	2
|gi||188573899||ref||NC_010719.1|||	1000	678	20	2
|gi||188574176||ref||NC_010720.1|||	1000	521	10	3
|gi||188579259||ref||NC_010721.1|||	2	0	47	94
|gi||188584601||ref||NC_010727.1|||	13	15	90	113
|gi||188591327||ref||NC_010529.1|||	68	83	201	95
|gi||189009163||ref||NC_010726.1|||	20	1	2	5
|gi||189009811||ref||NC_010716.1|||	4	0	27	154
|gi||189016631||ref||NC_010399.1|||	1	0	1	5
|gi||189016698||ref||NC_010408.1|||	2	4	5	6
|gi||189348761||ref||NC_010802.1|||	72	85	217	109
|gi||189426689||ref||NC_010815.1|||	3	4	9	10
|gi||190014640||ref||NC_010929.1|||	33	48	72	39
|gi||190014865||ref||NC_010862.1|||	1000	558	7	3
|gi||190014966||ref||NC_010916.1|||	1	4	5	21
|gi||190015233||ref||NC_010921.1|||	1	4	5	21
|gi||190015498||ref||NC_010924.1|||	2	5	4	26
|gi||190015895||ref||NC_010850.1|||	1	1	9	6
|gi||190404344||ref||NC_010841.1|||	106	132	229	212
|gi||190404536||ref||NC_010848.1|||	180	2	1000	1000
|gi||190409975||ref||NC_010865.1|||	67	55	431	431
|gi||190410142||ref||NC_010881.1|||	4	0	0	2
|gi||190410169||ref||NC_010870.1|||	1000	341	1000	1000
|gi||190410584||ref||NC_010876.1|||	1	2	26	3
|gi||190410636||ref||NC_010851.1|||	5	4	1	9
|gi||190570387||ref||NC_010904.1|||	6	10	0	8
|gi||190570391||ref||NC_010896.1|||	12	2	0	10
|gi||190570396||ref||NC_010919.1|||	178	0	1000	1000
|gi||190571754||ref||NC_010901.1|||	1	0	2	0
|gi||190572013||ref||NC_010891.1|||	16	3	108	171
|gi||190572064||ref||NC_010905.1|||	1	0	3	1
|gi||190576837||ref||NC_010886.1|||	530	159	1000	1000
|gi||190606487||ref||NC_010980.1|||	1	0	0	0
|gi||190893983||ref||NC_010996.1|||	81	97	226	150
|gi||190894340||ref||NC_010997.1|||	950	1000	1000	1000
|gi||190895317||ref||NC_010998.1|||	547	729	984	845
|gi||192351290||ref||NC_010993.1|||	1	0	0	4
|gi||19352339||ref||NC_003430.1|||	40	27	176	495
|gi||194335117||ref||NC_011061.1|||	2	5	7	1
|gi||194446816||ref||NC_011076.1|||	1000	611	50	120
|gi||194446987||ref||NC_011077.1|||	198	66	2	2
|gi||194447124||ref||NC_011078.1|||	106	47	0	3
|gi||194447175||ref||NC_011081.1|||	194	63	0	0
|gi||194733773||ref||NC_011092.1|||	339	122	129	458
|gi||197103111||ref||NC_011140.1|||	1	0	0	1
|gi||197103140||ref||NC_011143.1|||	1000	1000	1000	1000
|gi||19774233||ref||NC_003486.1|||	14	0	2	5
|gi||198241636||ref||NC_011204.1|||	150	56	2	3
|gi||203288364||ref||NC_011252.1|||	3	0	0	1000
|gi||203288416||ref||NC_011258.1|||	13	36	0	27
|gi||203288436||ref||NC_011260.1|||	13	36	0	24
|gi||203288797||ref||NC_011257.1|||	6	2	0	1000
|gi||204309813||ref||NC_011227.1|||	6	10	0	8
|gi||20514397||ref||NC_003789.1|||	372	124	9	4
|gi||206479926||ref||NC_011003.1|||	16	14	24	13
|gi||206575367||ref||NC_011281.1|||	83	39	1	1
|gi||206575481||ref||NC_011282.1|||	153	57	9	0
|gi||209395529||ref||NC_011350.1|||	791	292	5	1000
|gi||209418037||ref||NC_011355.1|||	2	5	10	2
|gi||209542158||ref||NC_011367.1|||	16	0	171	66
|gi||209545999||ref||NC_011366.1|||	584	930	1000	917
|gi||209546450||ref||NC_011368.1|||	941	1000	1000	1000
|gi||209551938||ref||NC_011370.1|||	159	196	449	252
|gi||209552195||ref||NC_011371.1|||	273	444	570	460
|gi||209901031||ref||NC_011382.1|||	14	1	6	7
|gi||209901056||ref||NC_011383.1|||	177	61	15	21
|gi||209901144||ref||NC_011385.1|||	443	108	1000	1000
|gi||209916829||ref||NC_011413.1|||	327	118	2	0
|gi||209921875||ref||NC_011416.1|||	348	119	1	0
|gi||209921952||ref||NC_011419.1|||	167	53	15	12
|gi||209947517||ref||NC_011409.1|||	3	1	0	2
|gi||210062465||ref||NC_011422.1|||	3	6	0	2
|gi||211909964||ref||NC_011521.1|||	3	1	0	1
|gi||21233663||ref||NC_003905.1|||	603	210	11	4
|gi||21233999||ref||NC_003903.1|||	34	28	48	34
|gi||212550288||ref||NC_011562.1|||	12	8	0	57
|gi||21264228||ref||NC_003922.1|||	2	4	26	7
|gi||215276192||ref||NC_011603.1|||	1000	555	7	1
|gi||215528069||ref||NC_011617.1|||	296	37	1000	1000
|gi||216967777||ref||NC_011641.1|||	10	1	0	2
|gi||21735067||ref||NC_003213.2|||	10	6	24	22
|gi||217956691||ref||NC_011655.1|||	2	5	4	26
|gi||217975547||ref||NC_011664.1|||	1	0	5	1
|gi||217975697||ref||NC_011665.1|||	1	0	4	1
|gi||217980115||ref||NC_011667.1|||	26	7	66	117
|gi||218442241||ref||NC_011730.1|||	1	0	0	2
|gi||218442305||ref||NC_011732.1|||	1	0	0	0
|gi||218442435||ref||NC_011737.1|||	1	1	0	0
|gi||218511148||ref||NC_011752.1|||	767	321	8	7
|gi||218533256||ref||NC_011758.1|||	190	188	589	291
|gi||218534477||ref||NC_011747.1|||	1000	611	6	0
|gi||218534615||ref||NC_011759.1|||	1	0	20	1
|gi||218561636||ref||NC_011743.1|||	273	107	60	124
|gi||218692794||ref||NC_011749.1|||	1000	717	25	13
|gi||218711035||ref||NC_011754.1|||	466	161	0	0
|gi||218847796||ref||NC_011771.1|||	1	1	0	3
|gi||218848185||ref||NC_011777.1|||	1	4	5	21
|gi||219586047||ref||NC_011812.1|||	981	402	2	1
|gi||219788340||ref||NC_011875.1|||	3	0	0	0
|gi||219873044||ref||NC_011867.1|||	1	1	0	4
|gi||219873355||ref||NC_011877.1|||	8	5	0	27
|gi||219882541||ref||NC_011879.1|||	114	105	146	128
|gi||219883096||ref||NC_011880.1|||	6	6	6	8
|gi||219883257||ref||NC_011881.1|||	6	13	19	17
|gi||220910610||ref||NC_011885.1|||	2	2	0	5
|gi||220914669||ref||NC_011887.1|||	568	635	854	870
|gi||220919597||ref||NC_011892.1|||	414	534	779	838
|gi||220920000||ref||NC_011893.1|||	4	9	8	11
|gi||220927410||ref||NC_011895.1|||	1	3	5	3
|gi||221218192||ref||NC_011962.1|||	150	266	277	222
|gi||221218504||ref||NC_011964.1|||	1000	514	108	413
|gi||221316774||ref||NC_011965.1|||	5	2	0	21
|gi||221316817||ref||NC_011966.1|||	1	2	0	4
|gi||221634492||ref||NC_011960.1|||	90	130	241	101
|gi||221635406||ref||NC_011961.1|||	1000	1000	1000	1000
|gi||222080117||ref||NC_011982.1|||	49	33	197	297
|gi||222083145||ref||NC_011984.1|||	117	99	326	406
|gi||222101962||ref||NC_011987.1|||	202	229	396	250
|gi||222102329||ref||NC_011986.1|||	36	51	100	49
|gi||222102412||ref||NC_011981.1|||	109	124	374	87
|gi||222104788||ref||NC_011980.1|||	1000	525	9	2
|gi||222108940||ref||NC_011990.1|||	27	41	67	24
|gi||222109117||ref||NC_011991.1|||	8	5	12	14
|gi||222112705||ref||NC_011994.1|||	30	3	289	186
|gi||222142576||ref||NC_011996.1|||	1	0	0	2
|gi||222481151||ref||NC_012030.1|||	11	12	36	4
|gi||224371993||ref||NC_012109.1|||	13	12	3	10
|gi||224504235||ref||NC_012124.1|||	305	108	3	1
|gi||224984072||ref||NC_012167.1|||	2	0	0	0
|gi||224984172||ref||NC_012170.1|||	1	0	0	0
|gi||224984485||ref||NC_012182.1|||	2	0	0	2
|gi||224985588||ref||NC_012201.1|||	1	0	0	3
|gi||225576249||ref||NC_012264.1|||	5	2	0	21
|gi||226200948||ref||NC_012487.1|||	534	199	3	4
|gi||226315693||ref||NC_012508.1|||	2	1	0	1
|gi||226334772||ref||NC_012523.1|||	7	7	6	7
|gi||226349237||ref||NC_012520.1|||	221	299	304	395
|gi||226349831||ref||NC_012521.1|||	27	45	60	26
|gi||226357404||ref||NC_012527.1|||	1000	1000	1000	1000
|gi||226357666||ref||NC_012528.1|||	43	44	63	37
|gi||226358014||ref||NC_012529.1|||	138	252	157	245
|gi||226807567||ref||NC_012555.1|||	709	263	402	1000
|gi||226809877||ref||NC_012556.1|||	719	260	402	1000
|gi||227818258||ref||NC_012586.1|||	1000	1000	1000	1000
|gi||229599623||ref||NC_012655.1|||	1	0	0	271
|gi||23577970||ref||NC_004319.1|||	5	0	8	3
|gi||23577986||ref||NC_004320.1|||	4	2	4	5
|gi||237640188||ref||NC_012690.1|||	290	309	449	845
|gi||237797106||ref||NC_012674.1|||	27	11	75	115
|gi||237809907||ref||NC_012692.1|||	290	309	449	830
|gi||237810097||ref||NC_012693.1|||	16	11	93	293
|gi||238023296||ref||NC_012718.1|||	56	62	95	59
|gi||238025581||ref||NC_012723.1|||	46	47	80	41
|gi||239835334||ref||NC_012797.1|||	13	3	20	19
|gi||240111940||ref||NC_012807.1|||	45	16	201	87
|gi||240141741||ref||NC_012809.1|||	14	5	83	26
|gi||240141776||ref||NC_012811.1|||	878	1000	1000	1000
|gi||241113003||ref||NC_012848.1|||	859	1000	1000	1000
|gi||241114100||ref||NC_012849.1|||	76	78	228	239
|gi||241258150||ref||NC_012851.1|||	3	6	5	6
|gi||241258599||ref||NC_012852.1|||	229	357	441	299
|gi||241518161||ref||NC_012853.1|||	198	251	411	231
|gi||241554070||ref||NC_012854.1|||	189	247	389	218
|gi||241589533||ref||NC_012855.1|||	48	35	106	63
|gi||241666492||ref||NC_012858.1|||	549	829	1000	781
|gi||24210992||ref||NC_004338.1|||	1	0	2	1
|gi||242347937||ref||NC_012885.1|||	37	22	58	155
|gi||242348096||ref||NC_012886.1|||	42	22	78	228
|gi||24376231||ref||NC_004349.1|||	80	24	14	8
|gi||253723639||ref||NC_012919.1|||	24	14	14	6
|gi||253800975||ref||NC_012944.1|||	1000	837	17	1
|gi||254558118||ref||NC_012987.1|||	158	170	453	346
|gi||254564253||ref||NC_012989.1|||	24	9	65	35
|gi||254667448||ref||NC_013010.1|||	788	292	5	3
|gi||255767010||ref||NC_000914.2|||	190	250	788	496
|gi||255767880||ref||NC_004808.2|||	170	224	223	322
|gi||256367532||ref||NC_013120.1|||	174	46	1	2
|gi||256367628||ref||NC_013121.1|||	582	227	28	131
|gi||256367708||ref||NC_013122.1|||	997	353	1000	1000
|gi||256855249||ref||NC_013175.1|||	1000	554	23	9
|gi||257070292||ref||NC_013176.1|||	104	36	837	1000
|gi||257074450||ref||NC_013190.1|||	7	3	34	111
|gi||257074491||ref||NC_013191.1|||	8	0	40	112
|gi||257091505||ref||NC_013193.1|||	171	141	197	236
|gi||257372908||ref||NC_013201.1|||	105	144	205	106
|gi||258512909||ref||NC_013210.1|||	13	12	58	30
|gi||258513088||ref||NC_013211.1|||	21	19	98	29
|gi||258513263||ref||NC_013212.1|||	17	4	158	62
|gi||259910328||ref||NC_013263.1|||	304	118	4	2
|gi||260150468||ref||NC_010847.2|||	16	1	131	121
|gi||260424375||ref||NC_013283.1|||	78	52	66	30
|gi||260600006||ref||NC_013285.1|||	116	40	29	13
|gi||260712883||ref||NC_013356.1|||	148	70	0	0
|gi||260718930||ref||NC_013354.1|||	729	295	1	0
|gi||260751835||ref||NC_013366.1|||	742	294	2	1
|gi||260751930||ref||NC_013362.1|||	930	378	3	2
|gi||260752012||ref||NC_013365.1|||	249	104	56	196
|gi||260763802||ref||NC_013369.1|||	476	176	3	4
|gi||260871126||ref||NC_013370.1|||	115	35	0	0
|gi||261736022||ref||NC_013420.1|||	1	0	2	14
|gi||261888681||ref||NC_013437.1|||	912	377	58	288
|gi||262118100||ref||NC_013442.1|||	5	17	2	5
|gi||262225358||ref||NC_013449.1|||	6	10	7	21
|gi||268318345||ref||NC_013502.1|||	23	24	70	34
|gi||268318460||ref||NC_013503.1|||	206	78	0	2
|gi||268507159||ref||NC_013507.1|||	884	337	3	1
|gi||268593652||ref||NC_013509.1|||	5	0	55	118
|gi||269958148||ref||NC_013531.1|||	2	1	19	11
|gi||270208397||ref||NC_013542.1|||	935	391	3	1
|gi||270208527||ref||NC_013545.1|||	208	229	576	521
|gi||271972120||ref||NC_013596.1|||	10	28	14	22
|gi||27228492||ref||NC_004444.1|||	9	12	90	334
|gi||27228683||ref||NC_004445.1|||	304	118	4	2
|gi||282167195||ref||NC_013666.1|||	38	18	135	292
|gi||28372983||ref||NC_004564.1|||	27	2	5	4
|gi||283777746||ref||NC_013717.1|||	106	41	2	0
|gi||283826834||ref||NC_013727.1|||	940	391	3	1
|gi||284000133||ref||NC_013728.1|||	483	176	68	250
|gi||284005577||ref||NC_013731.1|||	3	6	1	1
|gi||284167035||ref||NC_013744.1|||	88	89	175	65
|gi||284172524||ref||NC_013745.1|||	47	45	123	41
|gi||284172854||ref||NC_013746.1|||	11	5	13	3
|gi||284176133||ref||NC_013747.1|||	21	18	34	10
|gi||28558826||ref||NC_004574.1|||	40	27	74	27
|gi||288947674||ref||NC_013852.1|||	11	16	35	24
|gi||288959735||ref||NC_013855.1|||	1000	1000	1000	1000
|gi||288960867||ref||NC_013856.1|||	1000	1000	1000	1000
|gi||288961527||ref||NC_013857.1|||	1000	1000	1000	1000
|gi||288962075||ref||NC_013858.1|||	1000	1000	1000	1000
|gi||288962595||ref||NC_013859.1|||	1000	1000	1000	1000
|gi||288963025||ref||NC_013860.1|||	202	254	521	363
|gi||288986931||ref||NC_013862.1|||	4	4	9	12
|gi||289583311||ref||NC_013923.1|||	93	111	201	164
|gi||289937459||ref||NC_013924.1|||	4	6	28	9
|gi||290242889||ref||NC_013930.1|||	6	14	46	30
|gi||291280551||ref||NC_013940.1|||	1	1	0	0
|gi||291285839||ref||NC_013942.1|||	593	245	2	3
|gi||291288912||ref||NC_013950.1|||	397	153	3	2
|gi||291289198||ref||NC_013951.1|||	1000	744	1000	1000
|gi||291434858||ref||NC_007972.2|||	18	5	113	370
|gi||291464753||ref||NC_007971.2|||	26	24	166	272
|gi||291481467||ref||NC_007974.2|||	1000	1000	1000	1000
|gi||291615453||ref||NC_013958.1|||	1	2	8	4
|gi||291615522||ref||NC_013957.1|||	69	21	3	0
|gi||29171478||ref||NC_004633.1|||	6	0	17	8
|gi||29171546||ref||NC_004632.1|||	3	0	19	2
|gi||292493938||ref||NC_013964.1|||	123	165	219	104
|gi||292653566||ref||NC_013966.1|||	114	143	266	75
|gi||292657206||ref||NC_013970.1|||	349	15	1000	1000
|gi||293386373||ref||NC_013972.1|||	69	21	3	0
|gi||293386419||ref||NC_013973.1|||	23	5	0	0
|gi||293980644||ref||NC_014005.1|||	378	17	1000	1000
|gi||294023656||ref||NC_014007.1|||	493	53	1000	1000
|gi||294057975||ref||NC_014009.1|||	23	5	370	1000
|gi||294496678||ref||NC_014003.1|||	4	0	2	16
|gi||294496685||ref||NC_014016.1|||	367	139	88	98
|gi||294496807||ref||NC_014017.1|||	110	53	3	3
|gi||294501992||ref||NC_014022.1|||	41	15	3	12
|gi||294505704||ref||NC_014031.1|||	1	1	3	18
|gi||294508916||ref||NC_014023.1|||	1	3	13	62
|gi||294509186||ref||NC_009352.2|||	1	0	4	1
|gi||294663009||ref||NC_004604.2|||	1000	1000	1000	1000
|gi||294679055||ref||NC_014035.1|||	63	75	172	84
|gi||295697839||ref||NC_014107.1|||	523	181	224	1000
|gi||295701107||ref||NC_014120.1|||	81	106	139	71
|gi||296051576||ref||NC_014149.1|||	1	0	0	2
|gi||296100168||ref||NC_014124.1|||	36	19	111	204
|gi||296112158||ref||NC_014144.1|||	1	2	16	12
|gi||296137611||ref||NC_014154.1|||	3	8	50	81
|gi||296137655||ref||NC_014155.1|||	1	10	18	17
|gi||296137679||ref||NC_014157.1|||	23	25	17	9
|gi||296141908||ref||NC_014159.1|||	5	12	27	15
|gi||296285260||ref||NC_014167.1|||	180	7	1000	1000
|gi||296491824||ref||NC_014170.1|||	215	81	11	8
|gi||296506382||ref||NC_014172.1|||	1	2	4	22
|gi||297563784||ref||NC_014211.1|||	1000	1000	1000	1000
|gi||297567557||ref||NC_014213.1|||	111	93	113	78
|gi||297567864||ref||NC_014214.1|||	5	9	10	3
|gi||297622181||ref||NC_014208.1|||	299	40	1000	1000
|gi||298155810||ref||NC_014233.1|||	792	296	11	10
|gi||298206425||ref||NC_014232.1|||	1000	559	19	10
|gi||29826443||ref||NC_004719.1|||	3	1	16	18
|gi||298501383||ref||NC_014249.1|||	1	1	1	10
|gi||299836120||ref||NC_014234.1|||	415	147	4	9
|gi||300836939||ref||NC_014312.1|||	519	216	87	235
|gi||302141556||ref||NC_014368.1|||	416	88	1000	1000
|gi||302595284||ref||NC_014382.1|||	1000	396	3	4
|gi||302595338||ref||NC_014385.1|||	1000	559	14	37
|gi||302595465||ref||NC_014384.1|||	1000	559	23	79
|gi||302651671||ref||NC_014383.1|||	209	63	1	3
|gi||30387192||ref||NC_004772.1|||	11	5	5	17
|gi||30387210||ref||NC_004774.1|||	3	0	8	0
|gi||305667788||ref||NC_014477.1|||	203	63	1	0
|gi||305678685||ref||NC_014475.1|||	1	0	0	2
|gi||305678726||ref||NC_014478.1|||	145	179	126	191
|gi||305696832||ref||NC_014476.1|||	915	376	57	232
|gi||307149708||ref||NC_014502.1|||	4	3	3	0
|gi||307591289||ref||NC_014534.1|||	6	7	1	2
|gi||307591951||ref||NC_014533.1|||	9	19	2	5
|gi||307950758||ref||NC_014543.1|||	6	10	0	8
|gi||308051505||ref||NC_014544.1|||	1	0	0	2
|gi||310286349||ref||NC_014615.1|||	1000	535	1000	1000
|gi||311109684||ref||NC_014641.1|||	77	24	207	703
|gi||311109789||ref||NC_014642.1|||	96	87	211	160
|gi||312193406||ref||NC_014651.1|||	1	1	3	3
|gi||313116827||ref||NC_014731.1|||	22	24	75	15
|gi||313117184||ref||NC_014735.1|||	27	23	50	26
|gi||313122369||ref||NC_014732.1|||	15	22	23	12
|gi||313122549||ref||NC_014736.1|||	16	13	32	7
|gi||313247774||ref||NC_014726.1|||	1	0	2	1
|gi||315500504||ref||NC_014818.1|||	47	80	167	92
|gi||315500677||ref||NC_014819.1|||	26	40	192	122
|gi||317052773||ref||NC_014842.1|||	37	17	0	0
|gi||317052891||ref||NC_014841.1|||	135	56	92	27
|gi||317053186||ref||NC_014840.1|||	43	22	42	4
|gi||317053479||ref||NC_014839.1|||	89	24	8	1
|gi||317053820||ref||NC_014838.1|||	478	184	66	16
|gi||317054589||ref||NC_014843.1|||	190	52	27	115
|gi||317054711||ref||NC_014832.1|||	11	1	61	18
|gi||31790974||ref||NC_004834.1|||	51	14	3	1
|gi||31795117||ref||NC_004840.1|||	14	4	149	502
|gi||31795183||ref||NC_004835.1|||	41	15	3	12
|gi||31795262||ref||NC_004836.1|||	110	53	4	5
|gi||31795333||ref||NC_004838.1|||	41	15	3	12
|gi||31795449||ref||NC_004839.1|||	110	53	4	5
|gi||31983523||ref||NC_004851.1|||	1000	431	9	5
|gi||320152770||ref||NC_014959.1|||	1	0	0	1
|gi||324120092||ref||NC_015154.1|||	367	141	10	2
|gi||32455321||ref||NC_004949.1|||	4	0	0	0
|gi||32455537||ref||NC_004945.1|||	181	2	1000	1000
|gi||32455568||ref||NC_004933.1|||	5	8	2	3
|gi||32455611||ref||NC_004934.1|||	6	7	3	19
|gi||32455733||ref||NC_004963.1|||	2	0	3	1
|gi||32455785||ref||NC_004956.1|||	38	40	243	1000
|gi||32455890||ref||NC_004951.1|||	15	6	0	9
|gi||32455920||ref||NC_004954.1|||	3	4	22	5
|gi||32455972||ref||NC_004929.1|||	17	17	33	16
|gi||32469878||ref||NC_004999.1|||	27	12	80	117
|gi||32469973||ref||NC_004998.1|||	1000	562	33	103
|gi||32470129||ref||NC_005018.1|||	6	10	0	8
|gi||32470134||ref||NC_005014.1|||	531	200	59	122
|gi||32470270||ref||NC_005017.1|||	37	7	4	3
|gi||32470341||ref||NC_005023.1|||	1	3	14	9
|gi||32470508||ref||NC_005016.1|||	4	1	1	3
|gi||32479367||ref||NC_004939.1|||	12	3	47	127
|gi||325106559||ref||NC_015173.1|||	1	1	1	2
|gi||325980815||ref||NC_015221.1|||	2	5	34	50
|gi||325983714||ref||NC_015223.1|||	2	2	22	5
|gi||326325966||ref||NC_015156.1|||	4	1	5	0
|gi||331703011||ref||NC_013667.2|||	2	0	0	0
|gi||332157607||ref||NC_015472.1|||	226	89	5	8
|gi||334139584||ref||NC_015570.1|||	6	10	0	8
|gi||33416233||ref||NC_005054.1|||	1	1	0	0
|gi||336053193||ref||NC_015599.1|||	316	52	1000	1000
|gi||33695266||ref||NC_003892.2|||	4	3	7	18
|gi||337738957||ref||NC_015685.1|||	69	83	169	114
|gi||337739122||ref||NC_015689.1|||	51	71	117	75
|gi||33867057||ref||NC_005073.1|||	70	99	83	86
|gi||339490169||ref||NC_015739.1|||	1	2	0	0
|gi||339501435||ref||NC_015729.1|||	3	20	43	23
|gi||339501483||ref||NC_015728.1|||	6	23	72	11
|gi||339505889||ref||NC_015741.1|||	9	7	29	4
|gi||339717136||ref||NC_012720.2|||	22	25	31	23
|gi||339717962||ref||NC_012725.2|||	23	11	45	9
|gi||340843787||ref||NC_015855.1|||	25	8	247	1000
|gi||342162630||ref||NC_015872.1|||	2	0	0	1
|gi||342675619||ref||NC_015902.1|||	19	23	29	54
|gi||344915192||ref||NC_001425.2|||	1	0	0	1
|gi||34500478||ref||NC_005088.1|||	4	9	97	326
|gi||345134005||ref||NC_015965.1|||	354	119	0	0
|gi||345295916||ref||NC_015972.1|||	51	47	48	58
|gi||347533661||ref||NC_016000.1|||	61	19	731	1000
|gi||347626458||ref||NC_016021.1|||	34	9	171	542
|gi||347762033||ref||NC_016028.1|||	32	10	309	721
|gi||347822692||ref||NC_016037.1|||	30	19	114	48
|gi||348589192||ref||NC_016039.1|||	933	391	3	1
|gi||38257032||ref||NC_005205.1|||	20	9	111	132
|gi||38261095||ref||NC_005206.1|||	179	0	1000	1000
|gi||38347830||ref||NC_005211.1|||	319	73	966	1000
|gi||38505535||ref||NC_005229.1|||	1	0	0	1
|gi||38637668||ref||NC_005241.1|||	341	372	600	621
|gi||38638158||ref||NC_005247.1|||	8	2	0	0
|gi||38638184||ref||NC_005248.1|||	14	0	0	2
|gi||38639487||ref||NC_005240.1|||	2	0	12	0
|gi||38639526||ref||NC_005249.1|||	738	299	46	54
|gi||40445280||ref||NC_005307.1|||	30	34	41	59
|gi||41056927||ref||NC_005327.1|||	1000	458	28	131
|gi||42632299||ref||NC_005244.2|||	38	10	209	1000
|gi||44680160||ref||NC_005706.1|||	69	21	3	0
|gi||45368547||ref||NC_005793.1|||	7	10	73	147
|gi||45478502||ref||NC_005813.1|||	110	53	4	5
|gi||45478588||ref||NC_005815.1|||	46	16	3	12
|gi||46255071||ref||NC_005838.1|||	2	6	4	4
|gi||46518338||ref||NC_005862.1|||	1	1	27	122
|gi||46562129||ref||NC_005863.1|||	28	28	83	31
|gi||47060311||ref||NC_004073.2|||	1	1	1	0
|gi||49146084||ref||NC_005916.1|||	2	3	9	6
|gi||49176863||ref||NC_005912.1|||	4	4	95	283
|gi||49176951||ref||NC_005923.1|||	88	38	5	1
|gi||49188490||ref||NC_005909.1|||	1	1	2	100
|gi||49188520||ref||NC_005918.1|||	69	22	3	8
|gi||49188571||ref||NC_005919.1|||	4	3	13	9
|gi||50163691||ref||NC_007323.3|||	1	0	0	271
|gi||51246971||ref||NC_006139.1|||	7	9	14	7
|gi||51492513||ref||NC_006143.1|||	200	8	1000	1000
|gi||51593942||ref||NC_006154.1|||	13	4	0	0
|gi||52788052||ref||NC_006323.1|||	177	84	5	12
|gi||53793901||ref||NC_006352.1|||	3	5	54	138
|gi||54027648||ref||NC_006362.1|||	64	66	51	37
|gi||54027809||ref||NC_006363.1|||	24	21	39	59
|gi||54145488||ref||NC_004464.2|||	112	33	34	121
|gi||55275313||ref||NC_006385.1|||	493	110	1000	1000
|gi||55376412||ref||NC_006394.1|||	32	52	117	19
|gi||55376579||ref||NC_006395.1|||	32	15	84	16
|gi||55418005||ref||NC_006388.1|||	190	3	1000	1000
|gi||55978183||ref||NC_006462.1|||	9	9	11	6
|gi||56130627||ref||NC_006466.1|||	26	24	166	272
|gi||56550557||ref||NC_006525.1|||	18	5	113	370
|gi||56708791||ref||NC_006569.1|||	263	357	657	338
|gi||57639934||ref||NC_006625.1|||	735	299	46	55
|gi||58000284||ref||NC_006671.1|||	1000	422	48	236
|gi||58033143||ref||NC_003921.3|||	2	1	23	6
|gi||58038254||ref||NC_006672.1|||	17	7	157	55
|gi||58038418||ref||NC_006673.1|||	6	3	27	8
|gi||58038448||ref||NC_006674.1|||	10	4	178	119
|gi||58038467||ref||NC_006675.1|||	6	3	31	9
|gi||58383212||ref||NC_006815.1|||	1	0	1	9
|gi||58383237||ref||NC_006816.1|||	898	266	1000	1000
|gi||58616149||ref||NC_006823.1|||	3	2	24	29
|gi||58616422||ref||NC_006824.1|||	88	107	154	133
|gi||58616617||ref||NC_006830.1|||	76	24	205	697
|gi||58616718||ref||NC_006826.1|||	15	5	250	741
|gi||60115462||ref||NC_006855.1|||	263	87	3	1
|gi||60115514||ref||NC_006856.1|||	491	171	93	266
|gi||61965911||ref||NC_006881.1|||	197	77	0	4
|gi||62184550||ref||NC_006911.1|||	4	0	0	1
|gi||62195071||ref||NC_006909.1|||	3	1	11	26
|gi||62195105||ref||NC_006910.1|||	1	2	2	3
|gi||62464764||ref||NC_006907.1|||	3	0	11	25
|gi||66968557||ref||NC_007100.1|||	13	11	64	268
|gi||67077889||ref||NC_007103.1|||	8	9	7	43
|gi||70724800||ref||NC_007183.1|||	14	3	1	0
|gi||70724865||ref||NC_007184.1|||	29	7	0	1
|gi||71559001||ref||NC_007208.1|||	548	226	2	0
|gi||71725141||ref||NC_007274.1|||	7	3	71	31
|gi||71725269||ref||NC_007275.1|||	1	1	24	8
|gi||71754380||ref||NC_006277.2|||	30	3	289	186
|gi||72383731||ref||NC_007336.1|||	270	347	459	398
|gi||72384244||ref||NC_007337.1|||	4	4	95	283
|gi||73853177||ref||NC_007365.1|||	628	223	4	2
|gi||74314838||ref||NC_007385.1|||	1000	431	19	3
|gi||75812284||ref||NC_007410.1|||	5	13	9	52
|gi||75812661||ref||NC_007412.1|||	21	26	24	86
|gi||75994447||ref||NC_007414.1|||	772	281	12	6
|gi||76803367||ref||NC_007427.1|||	1	1	19	6
|gi||77404485||ref||NC_007486.1|||	22	32	50	19
|gi||77404592||ref||NC_007488.1|||	130	191	252	179
|gi||77404693||ref||NC_007489.1|||	38	46	85	87
|gi||77404776||ref||NC_007490.1|||	8	4	60	26
|gi||77454567||ref||NC_007491.1|||	94	129	173	129
|gi||77993219||ref||NC_007502.1|||	4	3	67	206
|gi||78045242||ref||NC_007505.1|||	4	4	12	4
|gi||78045265||ref||NC_007506.1|||	3	2	51	12
|gi||78045309||ref||NC_007507.1|||	8	17	33	15
|gi||81230333||ref||NC_007595.1|||	1	1	1	0
|gi||82524407||ref||NC_007607.1|||	1000	412	7	3
|gi||82524664||ref||NC_007608.1|||	918	342	10	6
|gi||82703928||ref||NC_007617.1|||	1	1	0	1
|gi||83404799||ref||NC_007635.1|||	795	296	15	22
|gi||83582730||ref||NC_007641.1|||	16	12	40	28
|gi||84060731||ref||NC_007675.1|||	1000	663	7	2
|gi||84310666||ref||NC_007680.1|||	2	3	68	181
|gi||85060411||ref||NC_007713.1|||	12	3	1	0
|gi||85060466||ref||NC_007714.1|||	29	7	0	1
|gi||86359705||ref||NC_007762.1|||	22	40	125	89
|gi||86359881||ref||NC_007763.1|||	249	431	541	403
|gi||86360045||ref||NC_007764.1|||	214	286	357	226
|gi||86360278||ref||NC_007765.1|||	551	818	1000	866
|gi||86360734||ref||NC_007766.1|||	777	1000	1000	1000
|gi||89057699||ref||NC_007801.1|||	6	4	29	8
|gi||89142220||ref||NC_007353.2|||	3	3	37	29
|gi||89255298||ref||NC_004041.2|||	86	102	287	173
|gi||90576544||ref||NC_007926.1|||	35	11	72	105
|gi||90962708||ref||NC_007930.1|||	2	3	0	2
|gi||91206245||ref||NC_007941.1|||	1000	554	23	9
|gi||91790731||ref||NC_007949.1|||	38	44	82	150
|gi||91791058||ref||NC_007950.1|||	98	88	215	158
|gi||92109250||ref||NC_007959.1|||	154	202	376	273
|gi||92109490||ref||NC_007960.1|||	131	178	266	222
|gi||92109663||ref||NC_007961.1|||	61	52	172	105
|gi||94972343||ref||NC_008012.1|||	14	37	0	26
|gi||94972398||ref||NC_008014.1|||	50	53	0	84
|gi||9507357||ref||NC_001388.1|||	6	1	0	65
|gi||9507391||ref||NC_001621.1|||	16	6	44	11
|gi||9507429||ref||NC_002090.1|||	9	0	0	10
|gi||9507440||ref||NC_002122.1|||	194	63	0	0
|gi||9507549||ref||NC_002134.1|||	1000	457	79	279
|gi||9507713||ref||NC_002483.1|||	1000	1000	5	0
|gi||98152871||ref||NC_008036.1|||	3	2	91	72
|gi||99077902||ref||NC_008042.1|||	1000	1000	1000	1000
|gi||99078009||ref||NC_008043.1|||	1000	1000	1000	1000
